# Supplementary material for: Regulation of therapeutic protein release in response to circadian biomarkers
Source: Nat Commun. 2025 Nov 6;16:9812. doi: 10.1038/s41467-025-64761-9 (PMC12592386; doi:10.1038/s41467-025-64761-9)
Supplement: Supplementary file 4 — Supplementary Data 1 [file 41467_2025_64761_MOESM4_ESM.xlsx]

## Sheet: Sheet1
	Plasmid name	Plasmid Details	Source			References
	TSHR-Tango		Addgene		1	Haellman, V., Strittmatter, T., Bertschi, A., Stücheli, P. & Fussenegger, M. A versatile plasmid architecture for mammalian synthetic biology (VAMSyB). Metab Eng 66, 41–50 (2021).
			#66518		2	Keeley, M. B., Busch, J., Singh, R. & Abel, T. TetR hybrid transcription factors report cell signaling and are inhibited by doxycycline. Biotechniques 39, 529–535 (2005).
		Plasmid encoding TSHR-Tango.			3	Liu, Y. et al. Immunomimetic Designer Cells Protect Mice from MRSA Infection. Cell 174, 259-270.e11 (2018).
	MTNR1A		DNASU		4	Xie, M. et al. β-cell-mimetic designer cells provide closed-loop glycemic control. Science (1979) 354, 1296–1301 (2016).
			HsCD00398662		5	Kemmer, C. et al. A designer network coordinating bovine artificial insemination by ovulation-triggered release of implanted sperms. Journal of Controlled Release 150, 23–29 (2011).
		Plasmid encoding MTNR1A.			6	Saxena, P., Hamri, G. C. El, Folcher, M., Zulewski, H. & Fussenegger, M. Synthetic gene network restoring endogenous pituitary-thyroid feedback control in experimental Graves’ disease. Proc Natl Acad Sci U S A 113, 1244–1249 (2016).
	MTNR1B		DNASU		7	Liu, Y., Hamri, G. C. El, Ye, H. & Fussenegger, M. A synthetic free fatty acid-regulated transgene switch in mammalian cells and mice. Nucleic Acids Res 46, 9864–9874 (2018).
			HsCD00829633		8	Schukur, L., Geering, B., Charpin-El Hamri, G. & Fussenegger, M. Implantable synthetic cytokine converter cells with AND-gate logic treat experimental psoriasis. Sci Transl Med 7, (2015).
		Plasmid encoding MTNR1B.			9	Ausländer, S., Fuchs, D., Hürlemann, S., Ausländer, D. & Fussenegger, M. Engineering a ribozyme cleavage-induced split fluorescent aptamer complementation assay. Nucleic Acids Res 44, 94 (2016).
	pTS1017	OTetR_PhCMVmin-SEAP-pA	1		10	Haellman, V., Strittmatter, T., Bertschi, A., Stücheli, P. & Fussenegger, M. A versatile plasmid architecture for mammalian synthetic biology (VAMSyB). Metab Eng 66, 41–50 (2021).
		Mammalian reporter plasmid encoding OTetR-PhCMVmin-driven expression of SEAP reporter protein.
	BB3-SEAP	PhCMVmin-SEAP-pA	1			Abbreviations
						THSR, thyrotropin receptor
		Mammalian reporter plasmid encoding for PCMVmin-driven expression of SEAP reporter protein.				MTNR1A, human-derived melatonin receptor 1B
	pcDNA3.1(+)	PhCMV-MCS-pA	ThermoFisher			MTNR1B, human-derived melatonin receptor 1A
						SEAP, human, placental secreted alkaline phosphatase
		Cloning vector for PhCMV-driven constitutive expression of target genes with MCS.				nanoLuc (nluc), secreted version of nanoluc luciferase derived from deep sea shrimp Oplophorus gracilirostris
	BB3-PSV40	PSV40-MCS-pA	1			PhCMV, human cytomegalovirus immediate early promoter
						PSV40, simian vacuolating virus 40 promoter
		Mammalian expression plasmid encoding PSV40 and multi cloning site (MCS).				PhCMVmin, minimal human cytomegalovirus immediate early promoter
	BB3-PmPGK1	PmPGK1-MCS-pA	1			PmPGK, mouse phosphoglycerate promoter
						PEF1α, human elongation factor-1 alpha promoter
		Mammalian expression plasmid encoding PmPGK1 and multi cloning site (MCS).				MCS, multiple cloning site
	BB3-PEF1α	PEF1α-MCS-pA	1			pA, polyadenylation signal
						CRE, cAMP response element
		Mammalian expression plasmid encoding PEF1α and multi cloning site (MCS).				XRE, xenobiotic response element
	BB3-shGLP-1-SEAP	shGLP-1-p2a-SEAP-pA	Unpublished			SBE, Smad binding element
						shGLP-1, synthetic version of glucagon-like peptide-1 stabilized by IgG-Fc
		Mammalian expression plasmid encoding shGLP-1-p2a-SEAP fusion protein.
	BB3-shGLP-1-nLuc	shGLP-1-p2a-nLuc-pA	Unpublished
		Mammalian expression plasmid encoding shGLP-1-p2a-nLuc fusion protein.
	MKp37	PhCMV-TetR-ELK1-pA	2
		Mammalian expression plasmid encoding PhCMV-driven TetR-ELK1 fusion protein.
	pYL43	PNF-κB-SEAP-pA	3
		PNF-κB-driven SEAP reporter protein expression vector.
	pMX57	P3xNFAT-SEAP-pA	4
		P3xNFAT-driven SEAP reporter protein expression vector.
	pCK53	PCRE-SEAP-pA	5
		PCRE-driven SEAP reporter protein expression vector.
	pSP16	PCREm-SEAP-pA	6
		PCRE-driven SEAP reporter protein expression vector.
	pVH421	PCRE-SEAP-pA	Unpublished
		PCRE-driven SEAP reporter protein expression vector.
	pYL1	PCRE-SRE-NFAT-SEAP-pA	7
		PCRE-SRE-NFAT-driven SEAP reporter protein expression vector.
	pLS13	PSTAT3-SEAP-pA	8
		PSTAT3-driven SEAP reporter protein expression vector.
	pNF79	10xXRE-10nt_PhCMVmin-SEAP-pA	Franko et. al. (Unpublished)
		Mammalian reporter plasmid encoding SEAP downstream of a synthetic promoter 10xXRE-10ntPhCMVmin, which contains 10 XRE sites separated by 10 nucleotides upstream of PhCMVmin.
		5xXRE binding sites were created by primer annealing reaction of oNF68 and oNF69. Double-stranded DNA product was ligated into pNF26 (BglII/XhoI).
	pNF341	PSBE-SEAP-pA	Franko et. al.
			(Unpublished)
		Mammalian reporter plasmid encoding PSBE- driven expression of SEAP reporter protein.
		PSBE was created by PCR reaction using oNF591/oNF592. The PCR fragment was digested with NheI/EcoRI and ligated into pMX57 (NheI/EcoRI).
	pDF145	PT7-SpAH-Env140ac	9
		In vitro RNA production plasmid without mammalian promoter activity.
	pTS395	PhCMV-SB100X-pA	10
		Mammalian expression plasmid encoding PhCMV-driven SB100 Sleeping Beaty transposase.
	BB6-puroR-YPet	Vector for stable integration of up to three cassettes via Sleeping Beauty transposase containing puromycin resistance (puroR) marker and YPet fluorescent protein.	10
	BB6-blastR-iRFP	Vector for stable integration of up to three cassettes via Sleeping Beauty transposase containing blasticidin resistance (blastR) marker and iRFP fluorescent protein.	10
	pSG14	PSV40-TSHR-pA	This work
		Mammalian expression plasmid encoding PSV40-driven TSHR.
	pNF80	PhCMV-MTNR1A-pA	This work
		Mammalian expression plasmid encoding PhCMV-driven MTNR1A.
		MTNR1A was amplified from MTNR1A using oNF203 (5’-GCTGGAATTCGCCACCATGCAGGGCAACGGCAGCGCGC-3’) /oNF204 (5’-GCCCTCTAGATTAAACGGAGTCCACCTTTACTACATTATTGTTG-3’). The PCR product was digested with EcoRI/XbaI and ligated into pcDNA3.1(+) (EcoRI/XbaI).
	pNF81	PSV40-MTNR1A-pA	This work
		Mammalian expression plasmid encoding PSV40-driven MTNR1A.
		PSV40 was excised from BB3-PSV40 with MluI/EcoRI and ligated into pNF80 (MluI/EcoRI).
	pNF82	PhCMV-MTNR1B-pA	This work
		Mammalian expression plasmid encoding PhCMV-driven MTNR1B.
		MTNR1B was amplified from MTNR1B using oNF205 (5’- GAACTTACAAGAAGGAGAATTTTTATTACAGGCTC-3’)/oNF206 (5’- GCCCTCTAGATTAGAGAGCATCTGCCTGGTGC-3’). The PCR product was digested with EcoRI/XbaI and ligated into pcDNA3.1(+) (EcoRI/XbaI).
	pNF97	PSV40-MTNR1B-pA	This work
		Mammalian expression plasmid encoding PSV40-driven MTNR1B.
		PSV40 was excised from BB3-PSV40 with MluI/EcoRI and ligated into pNF82 (MluI/EcoRI).
	pNF110	PEF1a-MTNR1A-pA	This work
		Mammalian expression plasmid encoding PEF1a-driven MTNR1A.
		PEF1a was excised from BB3-PEF1a with MluI/EcoRI and ligated into pNF80 (MluI/EcoRI).
	pNF111	PmPGK-MTNR1A-pA	This work
		Mammalian expression plasmid encoding PmPGK-driven MTNR1A.
		PmPGK was excised from BB3-PmPGK with MluI/EcoRI and ligated into pNF80 (MluI/EcoRI).
	pNF391	PCRE-shGLP-1-p2a-SEAP-pA	This work
		Mammalian expression plasmid encoding PCRE-driven shGLP-1-p2a-SEAP fusion protein.
		shGLP-1-p2a-SEAP was excised from BB3-shGLP-1-SEAP using EcoRI/HindIII and ligated into pVH421 (EcoRI/HindIII).
	pNF392	PCRE-shGLP-1-p2a-nLuc-pA	This work
		Mammalian expression plasmid encoding PCRE-driven shGLP-1-p2a-nLuc fusion protein.
		shGLP-1-p2a-nLuc was excised from BB3-shGLP-1-nLuc using EcoRI/HindIII and ligated into pVH421 (EcoRI/HindIII).
	pNF393	BB3-PmPGK-MTNR1A-pA	This work
		Mammalian expression plasmid encoding PmPGK-driven MTNR1A.
		PmPGK-MTNR1A was excised from pNF111 using MluI/XbaI and ligated into BB3-SEAP (MluI/XbaI).
	pNF394	BB6-PCRE-shGLP-1-p2a-SEAP-pA::PCMV-blastR-p2a-iRFP-pA	This work
		SB100X-specific transposon containing PCRE-driven shGLP-1-p2a-SEAP expression unit and a constitutive blasticidin resistance (blastR) and iRFP expression unit.
		PCRE-shGLP-1-p2a-SEAP was excised from pNF391 using MluI/HindIII and ligated into BB6-blastR-iRFP (MluI/HindIII).
	pNF395	BB6-PCRE-shGLP-1-p2a-nLuc-pA:: PCMV-blastR-p2a-iRFP-pA	This work
		SB100X-specific transposon containing PCRE-driven shGLP-1-p2a-nLuc expression unit and a constitutive blasticidin resistance (blastR) and iRFP expression unit.
		PCRE-shGLP-1-p2a-nLuc was excised from pNF392 using MluI/HindIII and ligated into BB6-blastR-iRFP (MluI/HindIII).
	pNF396	BB6-PmPGK-MTNR1A-pA::PRBSA-YPet-p2a-puroR-pA	This work
		SB100X-specific transposon containing PmPGK-driven MTNR1A expression unit and a constitutive puromycin resistance (puroR) and YPet expression unit.
		PmPGK-MTNR1A was excised from pNF393 using MluI/HindIII and ligated into BB6-puroR-YPet (MluI/HindIII).
