# Supplementary material for: Regulation of therapeutic protein release in response to circadian biomarkers
Source: Nat Commun. 2025 Nov 6;16:9812. doi: 10.1038/s41467-025-64761-9 (PMC12592386; doi:10.1038/s41467-025-64761-9)
Supplement: Supplementary file 6 — Source data [file 41467_2025_64761_MOESM6_ESM.xlsx]

## Sheet: Fig. 1
Fig. 1c		(-)			Avg	SD	+TSH			Avg	SD	p-Value
	Only Reporter	3.13376	2.64416	2.60491	2.79427	0.294656	2.36073	3.4342	2.90068	2.89853	0.536738	0.782723	ns
	+TSHR	14.3911	11.5298	15.1957	13.7055	1.92667	55.6483	63.2068	61.2092	60.0215	3.91674	5.2e-05	****
Fig. 1d		(-)			Avg	SD	+MTN			Avg	SD	p-Value
	Only Reporter	3.85002	2.87405	3.68463	3.46957	0.522322	2.72875	3.04243	3.80256	3.19125	0.552156	0.560382	ns
	+MTNR1A	4.27523	4.41993	3.61662	4.10393	0.428173	77.7659	72.1556	68.2212	72.7142	4.79682	1.6e-05	****
	+MTNR1B	1.11048	1.0801	1.47293	1.22117	0.218558	1.58934	1.29403	2.2675	1.71695	0.499125	0.190154	ns

## Sheet: Fig. 2
	Pathway	(-)			Avg	SD	+MTN			Avg	SD	p-Value
Fig. 2a	CRE	7.56203	5.55059	5.62625	6.24629	1.14009	259.203	230.91	244.532	244.881	14.1496	8e-06	****
	CRE-SRE-NFAT	1.42137	1.39102	1.23383	1.34874	0.100662	40.571	35.2306	32.7334	36.1783	4.00381	0.000113	***
	AhR	5.51812	2.72787	1.85807	3.36802	1.91216	3.51224	5.96113	7.11874	5.5307	1.84137	0.231054	ns
	NF-kB	1.77873	2.73083	1.61575	2.04177	0.602283	2.76671	3.13287	3.48664	3.12874	0.359982	0.055047	ns
	SMAD	0.398361	0.378238	0.370452	0.38235	0.0144017	0.302929	-0.168676	0.0232991	0.0525175	0.237156	0.073996	ns
	STAT3	0.518935	0.481326	0.551383	0.517215	0.0350606	0.91959	1.24667	1.22807	1.13144	0.183706	0.004716	**
	MAPK	2.95358	3.43075	2.81572	3.06668	0.322737	6.00199	4.79667	6.78779	5.86215	1.0029	0.010063	ns
	pCK53
Fig. 2b	Promoters	(-)			Avg	SD	MTN			Avg	SD	Fold Change	p-Value
	CMV	1.68939	1.8052	1.79288	1.76249	0.0636032	45.0588	43.7373	47.6922	45.4961	2.01335	25.8135	3e-06	****
	SV40	87.2307	80.2609	75.185	80.8922	6.04759	263.73	197.148	233.012	231.296	33.3241	2.85932	0.001537	**
	mPGK	22.0813	15.4408	12.3434	16.6218	4.97522	332.73	337.946	343.252	337.976	5.26133	20.3333	<0.000001	****
	EF1α	6.03633	4.87979	5.53404	5.48338	0.579932	226.624	262.905	275.117	254.882	25.2224	46.4827	6.8e-05	****
	pSP16
Fig. 2c	Promoters	(-)			Avg	SD	MTN			Avg	SD	Fold Change	p-Value
	CMV	1.68939	1.8052	1.79288	1.76249	0.0636032	45.0588	43.7373	47.6922	45.4961	2.01335	25.8135	6.7e-05	****
	SV40	87.2307	80.2609	75.185	80.8922	6.04759	263.73	197.148	233.012	231.296	33.3241	2.85932	3e-06	****
	mPGK	22.0813	15.4408	12.3434	16.6218	4.97522	332.73	337.946	343.252	337.976	5.26133	20.3333	7e-06	****
	EF1α	6.03633	4.87979	5.53404	5.48338	0.579932	226.624	262.905	275.117	254.882	25.2224	46.4827	1.6e-05	****
	pVH421
Fig. 2d	Promoters	(-)			Avg	SD	MTN			Avg	SD	Fold Change	p-Value
	CMV	1.68939	1.8052	1.79288	1.76249	0.0636032	45.0588	43.7373	47.6922	45.4961	2.01335	25.8135	0.000431	***
	SV40	87.2307	80.2609	75.185	80.8922	6.04759	263.73	197.148	233.012	231.296	33.3241	2.85932	3.9e-05	****
	mPGK	22.0813	15.4408	12.3434	16.6218	4.97522	332.73	337.946	343.252	337.976	5.26133	20.3333	0.000419	***
	EF1α	6.03633	4.87979	5.53404	5.48338	0.579932	226.624	262.905	275.117	254.882	25.2224	46.4827	0.000727	****
	GOI Expression Inducibility (=values(MTN/(-)))
Fig. 2e		pCK53	pSP16	pVH421
	CMV	25.8135	10.8679	18.283
	SV40	2.85932	8.49247	10.0277
	mPGK	20.3333	46.9384	62.4064
	EF1α	46.4827	85.5894	68.0507
	GOI Expression Capacity (=Avg(+MTN))
Fig. 2f		pCK53	pSP16	pVH421
	CMV	45.4961	4.77551	11.9997
	SV40	231.296	64.4739	139.492
	mPGK	337.976	113.617	201.448
	EF1α	254.882	69.6021	92.4214

## Sheet: Fig. 3
	Cell lines	No Treatment (-)			Avg	SD	Melatonin Treatment (MTN)			Avg	SD	Fold induction	p-Value
Fig. 3a	HeLa	1.00534	0.857287	1.00913	0.957253	0.0865935	4.44842	4.46947	3.30494	4.07428	0.666351	4.25622	0.001302	**
	CHO-K	6.20493	5.94956	5.96035	6.03828	0.144425	43.3591	41.2495	40.1521	41.5869	1.62991	6.88721	3e-06	****
	BHK-21	28.2179	16.7453	12.2102	19.0578	8.2506	59.7722	74.0603	56.2515	63.3613	9.4313	3.32469	0.003602	**
	hMSC-Tert	4.22271	3.12692	4.81468	4.05477	0.856325	197.765	192.466	143.215	177.815	30.0819	43.8534	0.000562	***
	HEK293T	6.91489	7.835	6.23694	6.99561	0.802081	506.795	493.262	485.765	495.274	10.6587	70.7978	<0.000001	****
	MTN conc.	Samples			Avg.	SD				Curve Fitting
Fig. 3b	[nM]									Equation - [Agonist] vs. response - three parameters
	0	1.79893	1.75845	1.95801	1.83846	0.105492				Y=Bottom + X*(Top-Bottom)/(EC50 + X)
	0.01	1.92535	2.06344	2.29806	2.09562	0.188425			EC50 [nM]	0.6301
	0.1	5.6373	5.99174	6.19943	5.94283	0.284238			R squared	0.9549
	0.25	33.15	28.9529	28.7451	30.2827	2.48533
	0.5	61.3838	74.7506	64.1789	66.7711	7.05032
	1	100.786	100.784	83.0056	94.8583	10.2648
	10	115.708	143.123	129.09	129.307	13.7087
	100	128.124	178.162	130.437	145.575	28.245
	1000	177.392	203.145	148.878	176.472	27.1455
	10000	199.971	193.789	250.292	214.684	30.9922
	Ramelteon									Piromelatine
Fig. 3c	Conc. [nM]	Samples			Avg	SD	p-Value			Conc. [nM]	Samples			Avg	SD	p-Value
	0	1.79893	1.75845	1.95801	1.83846	0.105492	-			0	2.07143	1.27961	1.61549	1.65551	0.397425	-
	0.01	1.69662	1.55478	1.91478	1.72206	0.181343	0.390969			0.01	1.72802	1.58577	1.58381	1.63253	0.082698	0.926614
	0.1	2.05533	2.40424	2.99314	2.48424	0.473994	0.082629			0.1	1.68966	1.6587	1.54275	1.63037	0.0774449	0.919527
	0.25	39.3307	40.2052	43.6896	41.0752	2.306	8e-06			0.25	1.91683	1.89691	1.69723	1.83699	0.121446	0.49151
	0.5	78.3131	89.8478	92.3435	86.8348	7.48473	3.9e-05			0.5	1.9902	1.94818	1.85609	1.93149	0.0685969	0.301525
	1	111.585	115.225	137.732	121.514	14.1624	0.000127			1	2.06749	2.0071	2.13204	2.06888	0.0624833	0.149743
	10	128.955	171.831	183.634	161.473	28.7736	0.000656			10	2.23125	1.84731	1.67208	1.91688	0.286003	0.407518
	100	133.176	164.607	157.453	151.745	16.4744	9.5e-05			100	2.28365	2.1062	1.98018	2.12334	0.152459	0.129693
	1000	155.417	167.199	179.037	167.217	11.8101	1.7e-05			1000	16.6559	21.4253	17.5507	18.544	2.53512	0.000338
	Agomelatine									Tasimelteon
	Conc. [nM]	Samples			Avg	SD	p-Value			Conc. [nM]	Samples			Avg	SD	p-Value
	0	1.37188	2.28561	1.81297	1.82349	0.456955	-			0	1.82501	1.72859	0.914219	1.48927	0.500339	-
	0.01	1.57408	1.64034	1.05886	1.42443	0.318317	0.282366			0.01	1.65224	2.31733	1.03332	1.66763	0.642143	0.390969
	0.1	3.14369	3.10083	4.60204	3.61552	0.854619	0.032813			0.1	3.03112	2.93236	2.89544	2.95297	0.0701478	0.082629
	0.25	16.1906	10.7071	17.8498	14.9158	3.73812	0.003832			0.25	15.4977	12.1461	17.1438	14.9292	2.5469	8e-06
	0.5	37.7929	33.5133	47.1102	39.4721	6.95224	0.000726			0.5	61.0331	42.3518	48.3512	50.5787	9.53777	3.9e-05
	1	55.4978	60.6108	67.6994	61.2693	6.12741	7.4e-05			1	86.9604	92.6035	81.1647	86.9095	5.71958	0.000127
	10	100.122	86.089	125.064	103.759	19.7405	0.000865			10	195.547	174.909	136.695	169.05	29.8605	0.000656
	100	138.405	91.6647	140.09	123.386	27.4847	0.001561			100	200.927	152.428	148.179	167.178	29.3043	9.5e-05
	1000	170.625	135.459	170.852	158.979	20.3691	0.000181			1000	231.296	276.811	220.869	242.992	29.7485	1.7e-05
	SEAP
Fig. 3d	Time [h]	(-)			Avg	SD	+MTN			Avg	SD	p-Value
	4	0.786601	0.933587	0.855867	0.858685	0.0735335	1.14282	1.0396	0.884257	1.02223	0.130155	0.131017
	6	1.14703	1.05569	1.09223	1.09832	0.045976	2.38835	1.8922	2.02059	2.10038	0.257521	0.002678
	8	1.11996	1.10335	1.19013	1.13781	0.0460609	4.63508	3.9897	3.47735	4.03404	0.580136	0.000996
	12	1.35142	1.22637	1.39692	1.32491	0.088311	12.4055	11.9856	12.6496	12.3469	0.335846	<0.000001
	24	1.92996	2.62269	2.81119	2.45462	0.464035	86.5651	77.7094	72.7154	78.9966	7.01399	4.7e-05
	nLuc
	Time [h]	(-)			Avg	SD	+MTN			Avg	SD	p-Value
	4	62	62	72	65.3333	5.7735	72	74	82	76	5.2915	0.077742
	6	128	110	98	112	15.0997	504	414	382	433.333	63.2561	0.001024
	8	680	294	278	417.333	227.617	1152	1134	1144	1143.33	9.0185	0.005258
	12	684	716	428	609.333	157.852	3575	3018	3219	3270.67	282.072	0.00014
	24	1468	1158	988	1204.67	243.379	7916	8160	9167	8414.33	663.147	6e-05
	SEAP
Fig. 3e	MTN (nM)	C16		Avg
	0	1.6344	1.70045	1.66742
	0.1	1.84021	1.73757	1.78889
	0.25	2.993	2.90548	2.94924
	0.5	11.7509	11.7791	11.765
	1	40.657	41.9317	41.2944
	10	137.274	144.098	140.686
	Time [h:min:s]	(-)			Avg	SD	500 pM MTN			Avg	SD	1000 pM MTN			Avg	SD	100000 pM MTN			Avg	SD	10000 pM MTN			Avg	SD		p-Values
Fig. 3f																													12:00:00	24:00:00	36:00:00	48:00:00	60:00:00	72:00:00	84:00:00	96:00:00
	0:00:00	0	0	0	0	0	0	0	0	0	0	0	0	0	0	0	0	0	0	0	0	0	0	0	0	0		500 pM	0.9508	0.7479	0.0354	0.0002	<0.0001	<0.0001	<0.0001	<0.0001
	12:00:00	0.740132	0.569902	0.789776	0.699937	0.115316	2.70159	2.15684	2.43445	2.43096	0.272391	10.9116	11.8316	12.2912	11.6781	0.702472	39.0009	40.441	40.6028	40.0149	0.881843	44.482	44.2091	44.8941	44.5284	0.34487		1000 pM	0.0028	<0.0001	<0.0001	<0.0001	<0.0001	<0.0001	<0.0001	<0.0001
	24:00:00	0.972652	0.615068	0.923689	0.837136	0.193869	4.27877	3.49716	3.67701	3.81765	0.409344	16.9946	17.4991	19.3328	17.9422	1.23044	69.1388	69.1306	65.941	68.0701	1.84389	71.4031	67.642	77.6411	72.2287	5.05042		10000 pM	<0.0001	<0.0001	<0.0001	<0.0001	<0.0001	<0.0001	<0.0001	<0.0001
	36:00:00	1.07506	1.06182	1.13793	1.0916	0.0406633	10.4128	8.51714	9.10718	9.34571	0.970085	28.7051	29.0762	33.6724	30.4846	2.76698	100.115	92.8757	86.0878	93.0261	7.01471	94.6498	93.018	97.1894	94.9524	2.1021		100000 pM	<0.0001	<0.0001	<0.0001	<0.0001	<0.0001	<0.0001	<0.0001	<0.0001
	48:00:00	1.34107	1.1694	1.39838	1.30295	0.119156	14.8202	14.82	14.4467	14.6956	0.215594	33.8547	34.4959	32.5139	33.6215	1.0114	97.7893	93.3434	92.516	94.5496	2.83603	98.0663	98.3224	106.906	101.098	5.03138
	60:00:00	1.50287	0.998076	1.13011	1.21035	0.261789	21.0343	20.6365	17.8652	19.8453	1.72631	36.7773	39.309	38.623	38.2364	1.30938	107.631	100.289	90.8843	99.6017	8.39474	100.823	99.0459	109.11	102.993	5.37173
	72:00:00	1.80642	1.49492	1.60752	1.63629	0.157729	24.8602	19.927	18.5107	21.0993	3.33313	38.6345	40.0953	39.6138	39.4479	0.744424	107.688	99.9322	94.2949	100.638	6.72432	101.64	100.8	110.584	104.341	5.42261
	84:00:00	1.23514	1.36221	2.02921	1.54219	0.426535	26.9757	20.1055	19.5375	22.2063	4.14022	37.5522	39.8289	41.7949	39.7253	2.12323	107.3	94.5915	92.3199	98.0704	8.07317	106.686	102.164	119.021	109.29	8.7251
	96:00:00	1.82974	2.04043	2.23559	2.03525	0.202973	28.4956	20.3434	19.366	22.735	5.01273	41.3006	41.7305	45.0878	42.7063	2.07363	108.465	100.785	91.7004	100.317	8.39232	101.704	101.33	117.643	106.892	9.31205
	Time [h:min:s]	Samples			Avg	SD
Fig. 3g
	0:00:00	0.556855	0.496558	0.478299	0.510571	0.0411099
	8:00:00	3.82057	3.70871	3.94634	3.8252	0.118883
	24:00:00	47.2882	47.6403	48.9184	47.949	0.857823
	24:00:00	0.463648	0.487609	0.504274	0.485177	0.0204217
	32:00:00	0.75372	1.02253	0.989548	0.921932	0.146606
	48:00:00	3.43645	3.47321	3.58595	3.49854	0.0778993
	48:00:00	0.535089	0.472507	0.444398	0.483998	0.0464248
	56:00:00	3.19669	3.37105	3.44063	3.33612	0.125668
	72:00:00	41.1677	42.6641	43.4321	42.4213	1.15155
	72:00:00	0.429025	0.45017	0.476906	0.452034	0.0239949
	80:00:00	0.940514	0.880087	1.06557	0.962057	0.0945985
	96:00:00	3.82057	3.70871	3.94634	3.8252	0.118883
		MTN [nM]
Fig. 3h		0	100	250	500	1000	10000
	GLP-1 [pM]	20.7	86.5	214.8	480	727.9	1676.7
		14.4	78.8	197.2	454.2	652.3	1428.7
		15.4	68.9	160.3	384.2	544.3	1265.2
		10	52.8	137.3	304.2	458.9	1013.5
	Avg.	15.125	71.75	177.4	405.65	595.85	1346.03
	SD	4.39498	14.5429	35.0772	78.8188	118.373	278.859
	p-Value		0.9545	0.2958	0.0019	<0.0001	<0.0001
		-	ns	ns	**	****	****

## Sheet: Fig. 4
	MTN [pM]		p-Value
Fig. 4b	0	1000	<0.0001
	6.64673	883.856
	7.0429	940.45
	6.59503	896.432
	6.93949	953.027
Avg.	6.80604	918.441
SD	0.218947	33.472
			0 μg/kg Melatonin						Avg.	SD	710 μg/kg Melatonin						Avg.	SD	p-Value
Fig. 4c	Time [h]	4	1.94	0.79	0.8	0.3	0.24	0.81	0.813333	0.6103	0.84	2.91	0.79	0.4	1.58	0.27	1.13167	0.984183	ns
		6	5.51	1.32	3.99	1.69	2.38	1.28	2.695	1.709	7.57	7.37	18.33	7.53	9.42	7.56	9.63	4.33082	0.004473
		8	5.18	7.24	2.58	1.55	2.56	4.86	3.995	2.13176	19.7	10.72	20.81	18.97	14.51	17.26	16.995	3.7787	2.5e-05
		12	8.68	7.95	8.31	1.46	1.21	3.08	5.115	3.56942	34.37	39.57	35.83	36.18	36.54	24.36	34.475	5.24005	<0.000001
		24	9.07	4.43	7.66	7.03	2.43	4.42	5.84	2.48169	126.56	76.35	83.81	52.51	66.62	36.14	73.665	31.0268	0.000329
		Mice type		p-Value			Mice type and condition			p-Value
Fig. 4d		C57/B6J	C3H/HeJ	0.0051			C57/B6J	C3H/HeJ Dark	C3H/HeJ Light	C57/B6J vs. C3H/HeJ Light	0.9653
	GLP-1 [pM]	28.1195	68.5042			Melatonin [pM]	153.516	1741.63	0	C57/B6J vs. C3H/HeJ Dark	0.0128
		28.3417	66.4531				161.878	505.238	517.846	C3H/HeJ Light vs. C3H/HeJ Dark	0.0081
		25.8632	73.2332				162.789	691.692	0
		46.5114	57.7357				143.224	1567.65	0
		26.5127	67.7635				201.457	444.05	0
	Avg.	31.0697	66.7379			Avg.	164.573	990.054	103.569
	SD	8.69576	5.64539			SD	22.0731	616.579	231.588
		Melatonin [µg/kg]
Fig. 4e		0	5.68	28.4	142	710	5000
	GLP-1 [pM]	164.055	189.418	233.366	241.96	1208.75	784.64
		126.255	276.336	270.606	771.365	1069.01	940.45
		157.976	169.225	230.501	779.749	818.597	1355.48
		111.652	166.43	193.68	664.953	845.217	1006.13
		105.364	191.933	512.846	278.921	746.212	755.295
	Avg.	133.06	198.668	288.2	547.39	937.558	968.398
	SD	26.7075	44.9149	128.496	266.148	193.725	240.424
	p-Value		0.9638	0.5071	0.0046	<0.0001	<0.0001
		Melatonin [µg/kg]
Fig. 4f		0	5.68	28.4	142	710
	GLP-1 [pM]	3.88527	8.92114	9.17022	35.2673	58.9034
		12.9538	8.43834	11.1785	33.0716	86.6721
		4.22043	7.58774	10.775	35.6389	89.2463
		4.40724	8.7258	13.0996	36.8556	99.9933
		5.60227	9.23099	18.0139	45.3674	78.186
	Avg.	6.21379	8.5808	12.4474	37.2402	82.6002
	SD	3.82297	0.625713	3.4117	4.7443	15.3647
	p-Value		0.9642	0.511	<0.0001	<0.0001
Fig. 4g		control	Melatonin [µg/kg]
		WT	0	5.68	28.4	142	710
	Glycemia [mM]	5.2	22.9	31.2	28.1	28.2	8.4
		4.7	29.9	27.4	30.5	30.9	6.4
		6.8	31.8	26.5	29.1	33.3	10.6
		3.2	30.3	33.3	28.5	26.8	9.4
		7	31.4	27	25.9	25.7	4.1
	Avg.	5.38	29.26	29.08	28.42	28.98	7.78
	SD	1.57226	3.63909	3.0045	1.6769	3.10113	2.56944
	p-Value		<0.0001	<0.0001	<0.0001	<0.0001	0.5009

## Sheet: Supplementary Fig. 1
	Primary screening
S1	Clone ID	(-)		Avg	MTN		Avg
	4	0.614477	0.594695	0.604586	8.10317	7.6665	7.88483
	20	1.26703	1.29232	1.27968	8.29367	8.44821	8.37094
	30	0.656846	0.700939	0.678892	10.3946	10.2322	10.3134
	11	0.697772	0.732856	0.715314	11.7403	12.1191	11.9297
	23	6.15856	7.6678	6.91318	12.1305	13.0617	12.5961
	10	0.593182	0.570624	0.581903	17.442	14.9981	16.2201
	27	4.72093	5.69019	5.20556	15.4854	17.4453	16.4654
	3	2.25779	2.28409	2.27094	16.2394	18.5426	17.391
	35	2.67829	2.71606	2.69718	17.2223	20.9527	19.0875
	2	3.41297	3.19286	3.30291	24.1442	25.503	24.8236
	24	0.578891	0.673391	0.626141	31.2569	30.8865	31.0717
	31	2.63309	2.59781	2.61545	40.4968	42.129	41.3129
	12	14.8431	15.5388	15.191	41.9448	44.8237	43.3842
	6	3.00102	2.96092	2.98097	61.5872	62.4422	62.0147
	25	15.6994	19.1004	17.3999	59.5009	65.2594	62.3801
	26	0.817675	0.840874	0.829275	62.7472	69.5984	66.1728
	9	1.22689	1.11082	1.16886	91.0114	84.7638	87.8876
	16	5.11654	5.37828	5.24741	213.853	209.775	211.814

## Sheet: Supplementary Fig. 2
	Primary screening
	Clone ID	Vehicle		Avg	Melatonin (10nM)		Avg
	1	5282	4035	4658.5	112389	133540	122964
	2	3165	2528	2846.5	5306	7628	6467
	3	3075	2748	2911.5	2938	2965	2951.5
	4	17940	13946	15943	45473	39228	42350.5
	5	13321	12036	12678.5	174774	179045	176910
	6	22729	19440	21084.5	632710	890724	761717
	7	6376	4735	5555.5	22498	30778	26638
	8	1114	767	940.5	4495	5262	4878.5
	9	21800	21018	21409	137833	148263	143048
	10	10804	10100	10452	86003	97447	91725
	11	24119	26460	25289.5	506260	604230	555245
	12	61467	63680	62573.5	260657	281355	271006
	13	8932	8455	8693.5	11749	12133	11941
	14	40624	41472	41048	271184	308907	290046
	15	29106	29738	29422	61548	70879	66213.5
	16	8722	8789	8755.5	50543	43067	46805
	17	8655	9403	9029	8959	10591	9775
	18	28447	26804	27625.5	135363	156898	146130
	19	22151	25443	23797	77115	82736	79925.5
	20	17519	18508	18013.5	45761	60107	52934
	21	102403	114698	108550	720265	879796	800030
	22	9326	9676	9501	50181	62676	56428.5
	23	10541	11035	10788	39576	42474	41025
	24	7911	7828	7869.5	25584	29330	27457
	25	1211	1174	1192.5	1071	1031	1051
	26	4422	4308	4365	28534	39861	34197.5
	27	1304	1281	1292.5	13595	14847	14221
	28	8058	9479	8768.5	319599	352946	336272
	29	24801	24056	24428.5	284583	251769	268176
	30	42745	50459	46602	2270866	2803960	2537413

## Sheet: Supplementary Fig. 3
		C3H/HeJ				Avg.	SD	C57/B6J				Avg.	SD
	11:00	462.443	400.777	372.383	372.622	402.056	42.4071	106.926	121.68	107.801	201.431	134.459	45.1566
	15:00	385.383	489.604	293.892	364.91	383.447	80.9051	124.56	59.3882	136.854	171.276	123.019	46.8024
	19:00	316.649	356.645	319.916	289.569	320.695	27.5573	175.369	156.486	194.108	200.426	181.597	19.8362
	23:00	435.225	464.372	377.934	639.976	479.377	112.927	234.731	152.084	103.248	114.215	151.069	59.5691
	2:00	311.683	310.35	307.136	307.803	309.243	2.13626	166.911	192.79	199.69	94.4293	163.455	48.1319
	9:00	493.437	378.769	308.774	287.315	367.074	92.8527	183.026	103.972	80.6375	139.482	126.78	44.6256
	14:00	309.259	327.348	350.826	313.319	325.188	18.7668	121.261	139.796	197.089	119.808	144.488	36.2286

## Sheet: Supplementary Fig. 4
	Melatonin (pM)	SEAP （U/L)
	0	2.414
	5	3.184
	25	5.29
	50	31.48
	75	78.99
	100	106
	250	250
	500	375
	1000	454.8
